# Supplementary material for: A Novel Model of Staphylococcus aureus-Induced Lymphoplasmacytic Rhinosinusitis in Rats
Source: Int J Mol Sci. 2024 Mar 15;25(6):3336. doi: 10.3390/ijms25063336 (PMC10970618; doi:10.3390/ijms25063336)
Supplement: Supplementary file 1 [file ijms-25-03336-s001.zip]

Archive with 1 entries (1 files):
- ijms-2903475-supplementary.pdf
